# Supplementary material for: Individual-Level and Neighborhood-Level Factors Associated with Longitudinal Changes in Cardiometabolic Measures in Participants of a Clinic-Based Care Coordination Program: A Secondary Data Analysis
Source: J Clin Med. 2022 May 20;11(10):2897. doi: 10.3390/jcm11102897 (PMC9145991; doi:10.3390/jcm11102897)
Supplement: Supplementary file 1 [file jcm-11-02897-s001.zip]

Archive with 1 entries (1 files):
- jcm-1730108-supplementary.pdf
